# Supplementary material for: Deep Learning Models for Predicting Gas Adsorption Capacity of Nanomaterials
Source: Nanomaterials (Basel). 2022 Sep 27;12(19):3376. doi: 10.3390/nano12193376 (PMC9565823; doi:10.3390/nano12193376)
Supplement: Supplementary file 1 [file nanomaterials-12-03376-s001.zip]

Archive with 1 entries (1 files):
- nanomaterials-1868340-supplementary.pdf
